# Supplementary material for: Air‐side ammonia stripping coupled to anaerobic digestion indirectly impacts anaerobic microbiome
Source: Microb Biotechnol. 2019 Sep 18;12(6):1403–16. doi: 10.1111/1751-7915.13482 (PMC6801131; doi:10.1111/1751-7915.13482)
Supplement: Supplementary file 3 — Table S2. Relative abundances of the 10 more abundant Bacteria classes, orders and families. Values are in percentages of total Bacteria. [file MBT2-12-1403-s003.xlsx]

## Sheet: Bacteria
	Table S2: Relative abundances of the 10 more abundant Bacteria classes, orders and families. Values are in percentages of total Bacteria
			Reactor	R1								R2
			Period	P2						P3		P2				P4			P6			P7
	Class	higher taxonomy classification	day	133	140	147	210	270	300	324	338	133	147	205	301	442	484	491	592	611	637	344	646	652	667	681	688	695	697	704
	Clostridia	Firmicutes		48.25	58.0865	56.845	51.4354	47.4896	43.9632	40.2493	29.7999	40.507	54.8712	49.2495	51.2277	40.568	30.7005	31.8175	40.7498	52.5782	44.0655	65.5877	62.2556	56.399	50.0508	60.6453	53.6204	59.3376	46.7706	45.3705
	Firmicutes unk OPB54	Firmicutes		22.5105	16.3911	16.6873	21.4206	25.6911	21.6518	33.0897	41.0187	32.4144	21.7647	20.5538	24.4076	39.3463	41.4156	41.0353	37.079	32.2168	41.0664	20.1281	22.38	27.2366	32.6556	30.1156	31.7321	25.5649	33.9688	36.8295
	Bacteroidia	Bacteroidetes		18.7428	13.7093	11.9162	15.5761	3.61366	4.81477	1.40471	3.00559	19.3528	13.978	15.317	12.6394	5.23957	5.90926	6.34337	2.24667	1.39591	2.04188	2.94052	2.50194	2.56667	2.83007	1.49607	3.08296	3.81783	5.09863	5.18742
	Thermotogae	Thermotogae		0.656636	0.238565	0.0962464	0.124028	12.3314	18.1891	17.1381	17.2418	0.127185	0.0283447	0.0437212	2.9824	6.21926	14.3702	12.9352	11.1515	6.82952	5.6944	2.04059	3.72751	6.09767	6.94507	2.00999	4.34048	3.43858	6.48365	6.27337
	Sphingobacteriia	Bacteroidetes		2.50223	0.950148	0.687474	0.647367	4.93755	4.47034	3.93888	4.28583	1.08847	0.275348	0.39349	2.39452	1.88799	1.50635	1.63223	1.41708	0.613157	1.42115	2.76646	2.762	2.0698	1.97211	0.793719	1.40626	1.2231	1.82646	1.36417
	Mollicutes	Tenericutes		0.270942	0.760941	1.64077	2.95248	1.33222	1.9457	0.838395	1.67021	0.0946494	1.14593	3.73087	2.00022	1.14628	2.35209	2.15429	1.5595	1.01106	1.60084	0.511073	0.786154	1.02608	0.963689	0.188437	0.581435	0.809077	1.4871	1.24749
	Bacilli	Firmicutes		0.191253	0.324942	0.242908	0.266207	0.607827	0.564289	0.566312	0.106358	0.130143	0.194363	0.160311	0.276015	1.61431	0.490018	0.644715	1.44556	1.80686	1.22513	2.38131	1.74269	1.74639	1.48416	1.58173	1.57528	1.88679	1.01531	0.93936
	Erysipelotrichia	Firmicutes		0.213566	0.485357	0.742472	0.529389	0.591174	0.523982	0.306884	0.236351	0.218877	0.785552	0.733544	0.813708	0.682215	0.341198	0.500047	0.687175	1.13173	1.16959	1.91467	1.77258	1.226	1.1304	0.796574	1.14935	1.06823	0.960132	0.804739
	Synergistia	Synergistetes		1.23996	1.41494	1.48494	1.14953	0.915903	0.941702	0.4714	0.468762	1.41382	0.846291	1.55939	0.616554	0.69808	0.642468	0.503192	0.644449	0.391377	0.274429	0.266647	0.307885	0.346926	0.443216	0.456817	0.46988	0.448785	0.457994	0.424806
	Gammaproteobacteria	Proteobacteria		0.363381	0.567621	0.62331	0.37511	0.179017	0.340772	0.4714	0.697235	0.17451	0.364431	0.432354	0.426569	0.955894	0.348457	0.421423	1.08239	0.789276	0.532523	0.196282	0.32881	0.158763	0.422885	0.26267	0.564532	0.726905	0.675955	0.625243
	Order
	Clostridiales	Firmicutes, Clostridia		32.9816	43.2544	46.1845	39.3956	36.428	34.6781	35.6777	24.6238	26.8834	46.384	44.0855	45.0299	34.5193	25.2813	26.21	36.082	47.9697	38.1293	60.4659	56.6121	50.4454	42.6219	52.7623	46.7683	52.2771	40.0138	38.5467
	Firmicutes unk OPB54	Firmicutes, unknown		22.1981	15.6466	15.7752	19.9867	25.154	21.1828	32.5772	40.5657	31.9767	21.1897	18.4552	22.6834	38.5253	40.8784	40.5133	36.7478	31.7961	40.6841	19.9541	22.1349	26.825	32.1636	29.5532	31.2521	25.0529	33.4005	36.2073
	Bacteroidales	Bacteroidetes, Bacteroidia		18.7428	13.7052	11.9071	15.5489	3.60949	4.81111	1.40471	3.00165	19.3351	13.9213	15.2733	12.6358	5.2237	5.89837	6.33393	2.22887	1.3796	2.03208	2.93312	2.50194	2.56079	2.81788	1.4818	3.07958	3.81467	5.06553	5.18144
	Thermotogales	Thermotogae, Thermotogae		0.656636	0.238565	0.0962464	0.124028	12.3314	18.1891	17.1381	17.2418	0.127185	0.0283447	0.0437212	2.9824	6.21926	14.3702	12.9352	11.1515	6.82952	5.6944	2.04059	3.72751	6.09767	6.94507	2.00999	4.34048	3.43858	6.48365	6.27337
	Thermoanaerobacterales	Firmicutes, Clostridia		12.2562	12.3231	8.42385	9.53807	7.35221	7.35407	3.10681	3.42709	9.81691	7.14691	3.76002	4.57755	3.68475	4.54809	4.60735	2.884	2.91576	4.21118	3.41456	4.0055	4.23956	4.49721	5.95575	4.72247	5.25584	4.5965	4.58611
	Sphingobacteriales	Bacteroidetes, Sphingobacteriia		2.50223	0.950148	0.687474	0.647367	4.93755	4.47034	3.93888	4.28583	1.08847	0.275348	0.39349	2.39452	1.88799	1.50635	1.63223	1.41708	0.613157	1.42115	2.76646	2.762	2.0698	1.97211	0.793719	1.40626	1.2231	1.82646	1.36417
	Clostridia D8A-2	Firmicutes, Clostridia		2.67436	2.3692	2.08076	2.42611	3.39717	1.62325	0.835232	1.40235	3.45766	1.12164	1.34078	1.38725	1.16215	0.77314	0.864861	1.35299	1.24262	1.12385	1.34434	1.36008	1.28186	2.13069	1.40471	1.56176	1.25786	1.62505	1.47785
	Mollicutes unk NB1-n	Tenericutes, Mollicutes		0.146628	0.275584	0.783721	2.38679	0.907577	1.48034	0.436598	1.42598	0.0473247	0.599287	2.56983	1.19726	0.832937	1.902	1.69513	1.25329	0.684909	1.01277	0.203689	0.394572	0.629171	0.711585	0.157031	0.456359	0.587845	1.20844	1.02612
	Erysipelotrichales	Firmicutes, Erysipelotrichia		0.213566	0.485357	0.742472	0.529389	0.591174	0.523982	0.306884	0.236351	0.218877	0.785552	0.733544	0.813708	0.682215	0.341198	0.500047	0.687175	1.13173	1.16959	1.91467	1.77258	1.226	1.1304	0.796574	1.14935	1.06823	0.960132	0.804739
	Lactobacillales	Firmicutes, Bacilli		0.0988142	0.148075	0.0779137	0.0484012	0.362198	0.461691	0.44609	0.0827228	0.0561981	0.0769355	0.0777265	0.229415	1.48342	0.174229	0.30506	1.10731	1.50028	1.05525	2.12577	1.56633	1.60821	1.34998	1.47323	1.4333	1.72561	0.915988	0.861579
	Family
	Firmicutes unk OPB54	Firmicutes, unknown OPB54		22.1981	15.6466	15.7752	19.9867	25.154	21.1828	32.5772	40.5657	31.9767	21.1897	18.4552	22.6834	38.5253	40.8784	40.5133	36.7478	31.7961	40.6841	19.9541	22.1349	26.825	32.1636	29.5532	31.2521	25.0529	33.4005	36.2073
	Ruminococcaceae	Firmicutes, Clostridia, Clostridiales		8.14421	13.3268	14.3911	14.8229	16.5445	13.0996	16.8407	11.3882	6.4332	12.091	16.1331	16.7294	16.7896	8.4755	8.99456	15.9012	18.7861	16.5866	19.4097	19.7226	18.6752	16.5291	13.8672	14.0761	16.0172	15.8836	14.9071
	Clostridiaceae 1	Firmicutes, Clostridia, Clostridiales		5.38697	7.57239	8.66218	6.52207	7.33972	7.24048	5.68211	2.39502	4.54021	9.35779	8.50134	4.59906	6.84198	4.45372	4.28657	6.00655	8.70813	5.09654	12.6768	12.6113	12.9598	9.77514	16.1256	13.7212	14.9837	8.95296	8.91495
	Thermotogaceae	Thermotogae, Thermotogae, Thermotogales		0.656636	0.238565	0.0962464	0.124028	12.3314	18.1891	17.1381	17.2418	0.127185	0.0283447	0.0437212	2.9824	6.21926	14.3702	12.9352	11.1515	6.82952	5.6944	2.04059	3.72751	6.09767	6.94507	2.00999	4.34048	3.43858	6.48365	6.27337
	Porphyromonadaceae	Bacteroidetes, Bacteroidia, Bacteroidales		18.6791	13.1005	10.4954	13.9577	2.89342	3.27581	0.857378	2.33987	19.2375	12.0019	12.7326	9.80034	4.26781	4.19964	4.81806	1.52745	1.11868	1.58777	2.75905	2.3196	2.26384	2.48445	1.28765	2.79562	3.54919	4.56339	4.83442
	Thermoanaerobacteraceae	Firmicutes, Clostridia, Thermoanaerobacterales		3.96851	3.48799	3.90485	6.37989	4.93339	4.91737	2.33802	2.45805	5.67009	3.76984	2.40952	2.74223	2.43931	3.55717	3.65129	1.85858	1.82642	2.79983	2.0517	2.32857	2.89007	3.00492	4.31121	3.41762	3.53339	3.46255	3.34759
	Family XI	Firmicutes, Clostridia, Clostridiales		1.34196	1.89207	3.36862	1.70614	0.670275	1.05529	1.7369	1.40629	0.65663	4.92792	4.13894	4.38398	1.89196	4.73684	5.09168	2.64901	4.54975	3.1788	3.16273	3.05494	2.86067	3.11064	6.73519	5.39855	6.61484	4.22955	4.90621
	Syntrophomonadaceae	Firmicutes, Clostridia, Clostridiales		5.55272	4.8618	3.73986	3.18238	2.48543	2.93137	1.85396	2.56441	4.2119	4.06948	3.24508	3.11145	2.43535	1.20508	1.27056	1.73396	1.91122	1.98308	3.11829	3.0669	2.62253	2.29334	2.15275	2.02488	2.56629	1.63057	1.53768
	Defluviitaleaceae	Firmicutes, Clostridia, Clostridiales		0.965829	2.42267	0.664558	6.35266	2.6811	3.15855	2.51519	1.35508	0.186341	0.591189	2.47753	1.37649	0.384737	0.624319	0.679309	3.78836	6.88171	3.24088	6.13288	5.47917	4.24838	2.72029	2.37259	1.94037	1.93736	1.47882	1.09791
	Peptostreptococcaceae	Firmicutes, Clostridia, Clostridiales		1.4854	2.65712	3.49695	1.04668	1.31141	1.46202	0.762465	0.559363	1.822	3.7334	1.37965	1.66685	1.33667	0.519056	0.754788	1.41352	2.76247	1.14672	5.46997	3.94572	3.24876	3.19603	5.40757	3.85369	3.72302	2.33963	2.05522
