# Supplementary material for: Air‐side ammonia stripping coupled to anaerobic digestion indirectly impacts anaerobic microbiome
Source: Microb Biotechnol. 2019 Sep 18;12(6):1403–16. doi: 10.1111/1751-7915.13482 (PMC6801131; doi:10.1111/1751-7915.13482)
Supplement: Supplementary file 4 — Table S3. Relative abundances of the Archaea phylum and 10 more orders and families. Values are in percentages of total Archaea. [file MBT2-12-1403-s004.xlsx]

## Sheet: Archaea
	Table S3: Relative abundances of the Archaea phylum and 10 more orders and families. Values are in percentages of total Archaea
			Reactor	R1								R2
			Period	P2						P3		P2				P4			P6			P7
	Phylum	higher taxonomy classification	day	133	140	147	210	270	300	324	338	133	147	205	301	442	484	491	592	611	637	344	646	652	667	681	688	695	697	704
	Euryarchaeota			99.9971	99.9626	99.9232	99.9931	99.999	99.9941	99.9955	99.9972	99.9357	99.9631	99.8086	99.989	99.9844	100	99.9818	99.995	99.9954	99.9923	99.9985	100	99.9954	99.9856	99.997	99.9877	99.9858	99.979	99.9918
	Miscellaneous Crenarchaeotic Group			0.00291367	0.0361429	0.0768314	0.00692617	0.00100168	0.00147586	0.00451135	0.00140252	0.0611247	0.034894	0.183447	0.00438568	0.00521322	0	0.00259424	0.00251642	0	0	0	0	0.00231744	0.0108186	0	0.00409098	0	0	0
	Woesearchaeota (DHVEG-6)			0	0.00124631	0	0	0	0.00442759	0	0.00140252	0.00160854	0	0.00531731	0.00438568	0.00521322	0	0.0155654	0.00251642	0.0022998	0.0076514	0	0	0	0.0036062	0	0.00409098	0.00710656	0.0168067	0
	Thaumarchaeota			0	0	0	0	0	0	0	0	0.00160854	0.00205259	0.00265866	0.00219284	0.00521322	0	0	0	0.0022998	0	0.00148538	0	0.00231744	0	0.00303297	0.00409098	0.00710656	0.00420168	0.00820984
	Order
	Methanosarcinales	Euryarchaeota, Methanomicrobia		94.0212	96.0766	95.0436	91.6967	92.9261	91.6747	94.2781	95.324	92.7085	93.8361	83.5057	92.5619	9.92597	81.7681	80.9168	83.6835	84.4418	64.3024	94.4893	92.1114	94.0766	70.137	64.0897	51.8409	51.1744	40.7017	34.9042
	Methanomicrobiales	Euryarchaeota, Methanomicrobia		4.95906	2.94627	3.4433	5.52708	1.88417	4.1944	3.31133	2.43198	6.18003	4.97342	6.89655	5.49745	73.0216	10.1258	10.9555	7.21206	8.41498	23.5319	0.426303	0.981369	0.811105	17.6307	16.8451	26.4155	24.4359	31.8025	42.6132
	Methanobacteriales	Euryarchaeota, Methanobacteria		0.702194	0.701671	1.15874	1.88161	4.97836	3.70589	2.03161	1.7784	0.772101	0.823088	7.85367	1.46701	12.6525	4.52796	4.49581	7.56184	6.18417	10.3294	5.04582	6.77211	4.92457	11.5146	18.4738	20.7658	23.7253	26.1429	21.1321
	Thermoplasmatales	Euryarchaeota, Thermoplasmata		0.297194	0.230567	0.271262	0.886549	0.209352	0.417669	0.371434	0.461431	0.15442	0.260679	1.53139	0.445146	4.36347	3.56451	3.57226	1.50985	0.954418	1.82486	0.0341637	0.128486	0.169173	0.670754	0.570198	0.932744	0.643144	1.31092	1.3382
	WCHA1-57	Euryarchaeota, Thermoplasmata		0.017482	0.00747785	0.00627195	0.00115436	0.00100168	0.00147586	0.00300756	0.00140252	0.120641	0.069788	0.0212692	0.0175427	0.0208529	0.0136467	0.0415078	0.0276806	0	0.0038257	0.00297075	0.00664584	0.0139047	0.0324558	0.0181978	0.0327279	0.00710656	0.0210084	0.00410492
	uncultured archaeon	Miscellaneous Crenarchaeotic Group, uncultured archaeon		0.00291367	0.0361429	0.0768314	0.00692617	0.00100168	0.00147586	0.00451135	0.00140252	0.0611247	0.034894	0.183447	0.00438568	0.00521322	0	0	0.00251642	0	0	0	0	0.00231744	0.00721241	0	0	0	0	0
	uncultured archaeon WCHD3-30	Woesearchaeota (DHVEG-6), uncultured archaeon WCHD3-30		0	0.00124631	0	0	0	0	0	0	0.00160854	0	0.00531731	0.00219284	0.00521322	0	0.0155654	0.00251642	0.0022998	0.0076514	0	0	0	0.0036062	0	0.00409098	0.00710656	0.0168067	0
	uncultured bacterium	Thaumarchaeota, Soil Crenarchaeotic Group(SCG)		0	0	0	0	0	0	0	0	0	0.00205259	0.00265866	0.00219284	0	0	0	0	0.0022998	0	0.00148538	0	0.00231744	0	0.00303297	0.00409098	0.00710656	0.00420168	0.00820984
	uncultured bacterium	Miscellaneous Crenarchaeotic Group, uncultured bacterium		0	0	0	0	0	0	0	0	0	0	0	0	0	0	0.00259424	0	0	0	0	0	0	0.0036062	0	0.00409098	0	0	0
	uncultured euryarchaeote	Woesearchaeota (DHVEG-6), uncultured euryarchaeote		0	0	0	0	0	0.00442759	0	0.00140252	0	0	0	0.00219284	0	0	0	0	0	0	0	0	0	0	0	0	0	0	0
	Family
	Methanosarcinaceae	Euryarchaeota, Methanomicrobia, Methanosarcinales, Methanosarcinaceae		93.9745	95.9981	94.868	91.5524	92.9021	91.6378	94.2525	95.3029	92.6377	93.6965	83.2133	92.4961	9.26911	81.6862	80.8156	83.6206	84.3751	64.1494	94.4774	92.0604	94.0558	70.0288	63.8773	51.4278	50.7977	40.2941	34.391
	Methanomicrobiaceae	Euryarchaeota, Methanomicrobia, Methanomicrobiales, Methanomicrobiaceae		4.91536	2.56116	2.69694	4.78944	1.59869	3.79001	3.05719	2.21178	6.11086	4.31043	4.35222	4.89661	70.7486	5.66882	6.2106	6.61818	8.1942	23.069	0.304502	0.770918	0.551552	17.1547	15.2346	25.0859	21.7816	29.8824	39.4155
	Methanobacteriaceae	Euryarchaeota, Methanobacteria, Methanobacteriales, Methanobacteriaceae		0.702194	0.701671	1.15874	1.88161	4.97836	3.70589	2.03161	1.7784	0.772101	0.823088	7.85367	1.46701	12.6525	4.52796	4.49581	7.56184	6.18417	10.3294	5.04582	6.77211	4.92457	11.5146	18.4738	20.7658	23.7253	26.1429	21.1321
	Thermoplasmatales Incertae Sedis	Euryarchaeota, Thermoplasmata, Thermoplasmatales, Thermoplasmatales Incertae Sedis		0.297194	0.230567	0.271262	0.886549	0.209352	0.416193	0.371434	0.461431	0.15442	0.260679	1.53139	0.445146	4.36347	3.56451	3.57226	1.50734	0.954418	1.82486	0.0341637	0.128486	0.169173	0.667147	0.570198	0.932744	0.639591	1.31092	1.3382
	Methanocorpusculaceae	Euryarchaeota, Methanomicrobia, Methanomicrobiales, Methanocorpusculaceae		0.0116547	0.188192	0.509596	0.63259	0.158266	0.255324	0.157897	0.185133	0.00160854	0.309941	2.25454	0.473653	1.68908	4.39968	4.62552	0.450439	0.186284	0.325185	0.0207953	0.0487362	0.113555	0.234403	0.145582	0.245459	0.245176	0.558824	0.755306
	Methanosaetaceae	Euryarchaeota, Methanomicrobia, Methanosarcinales, Methanosaetaceae		0.0233093	0.0249262	0.0689915	0.0450201	0.0060101	0.0191862	0.0105265	0.00981767	0.017694	0.0800509	0.0903943	0.0197355	0.255448	0.0218347	0.0363193	0.0276806	0.0252978	0.0535598	0.00594151	0.0265834	0.00231744	0.0324558	0.0606594	0.106366	0.127918	0.121849	0.160092
	uncultured archaeon	Miscellaneous Crenarchaeotic Group, uncultured archaeon, uncultured archaeon, uncultured archaeon		0.00291367	0.0361429	0.0768314	0.00692617	0.00100168	0.00147586	0.00451135	0.00140252	0.0611247	0.034894	0.183447	0.00438568	0.00521322	0	0	0.00251642	0	0	0	0	0.00231744	0.00721241	0	0	0	0	0
	WCHA2-08	Euryarchaeota, Methanomicrobia, Methanomicrobiales, WCHA2-08		0.00291367	0.016202	0.0250878	0.00692617	0.00200337	0	0	0.00140252	0.00160854	0.024631	0.0212692	0.00438568	0.0364925	0.008188	0.0103769	0.00754926	0.011499	0.0076514	0.00742688	0.00664584	0.00926977	0.0144248	0.0181978	0.0490918	0.024873	0.0462185	0.0328394
	Methanoregulaceae	Euryarchaeota, Methanomicrobia, Methanomicrobiales, Methanoregulaceae		0.00582734	0.00498523	0.00627195	0.0103893	0.00100168	0	0.00601513	0	0.00643418	0.0143681	0.0132933	0.00219284	0.0312793	0.00272933	0.0207539	0.0125821	0	0	0.00148538	0	0	0.00721241	0.00606594	0.0163639	0.0106598	0.012605	0.0205246
	uncultured archaeon WCHD3-30	Woesearchaeota (DHVEG-6), uncultured archaeon WCHD3-30, uncultured archaeon WCHD3-30, uncultured archaeon WCHD3-30		0	0.00124631	0	0	0	0	0	0	0.00160854	0	0.00531731	0.00219284	0.00521322	0	0.0155654	0.00251642	0.0022998	0.0076514	0	0	0	0.0036062	0	0.00409098	0.00710656	0.0168067	0
